# Supplementary material for: Identifying Potential Molecular Targets in Fungi Based on (Dis)Similarities in Binding Site Architecture with Proteins of the Human Pharmacolome
Source: Molecules. 2023 Jan 10;28(2):692. doi: 10.3390/molecules28020692 (PMC9860719; doi:10.3390/molecules28020692)
Supplement: Supplementary file 1 [file molecules-28-00692-s001.zip › Table S1.xlsx]

## Sheet: Sheet1
Table S1. PDB entries of complexes including FDA-approved small drugs
Protein	PDB ID	PDB chain	Ligand ID	Ligand name	Buried surface (%)
P17787	5KXI	B	NCT	(S)-(-)-NICOTINE; 3-[(2S)-1-METHYL-2-PYRROLIDINYL] PYRIDINE	99.5
P17787	6CNJ	B	NCT	(S)-(-)-NICOTINE; 3-[(2S)-1-METHYL-2-PYRROLIDINYL] PYRIDINE	98.51
P17787	6CNK	C	NCT	(S)-(-)-NICOTINE; 3-[(2S)-1-METHYL-2-PYRROLIDINYL] PYRIDINE	98.83
P17787	5KXI	E	NCT	(S)-(-)-NICOTINE; 3-[(2S)-1-METHYL-2-PYRROLIDINYL] PYRIDINE	99.51
P17787	6CNK	E	NCT	(S)-(-)-NICOTINE; 3-[(2S)-1-METHYL-2-PYRROLIDINYL] PYRIDINE	98.99
P30926	6PV7	B	NCT	(S)-(-)-NICOTINE; 3-[(2S)-1-METHYL-2-PYRROLIDINYL] PYRIDINE	99.33
P30926	6PV7	E	NCT	(S)-(-)-NICOTINE; 3-[(2S)-1-METHYL-2-PYRROLIDINYL] PYRIDINE	100
P32297	6PV7	A	NCT	(S)-(-)-NICOTINE; 3-[(2S)-1-METHYL-2-PYRROLIDINYL] PYRIDINE	99.33
P32297	6PV7	D	NCT	(S)-(-)-NICOTINE; 3-[(2S)-1-METHYL-2-PYRROLIDINYL] PYRIDINE	100
P43681	5KXI	A	NCT	(S)-(-)-NICOTINE; 3-[(2S)-1-METHYL-2-PYRROLIDINYL] PYRIDINE	99.5
P43681	6CNJ	A	NCT	(S)-(-)-NICOTINE; 3-[(2S)-1-METHYL-2-PYRROLIDINYL] PYRIDINE	98.51
P43681	6CNK	A	NCT	(S)-(-)-NICOTINE; 3-[(2S)-1-METHYL-2-PYRROLIDINYL] PYRIDINE	97.86
P43681	6CNK	B	NCT	(S)-(-)-NICOTINE; 3-[(2S)-1-METHYL-2-PYRROLIDINYL] PYRIDINE	97.86
P43681	6CNK	B	NCT	(S)-(-)-NICOTINE; 3-[(2S)-1-METHYL-2-PYRROLIDINYL] PYRIDINE	98.83
P43681	5KXI	D	NCT	(S)-(-)-NICOTINE; 3-[(2S)-1-METHYL-2-PYRROLIDINYL] PYRIDINE	99.51
P43681	6CNK	D	NCT	(S)-(-)-NICOTINE; 3-[(2S)-1-METHYL-2-PYRROLIDINYL] PYRIDINE	98.99
P04150	1M2Z	A	DEX	9A-FLUORO-16BETA-METHYLPREDNISOLONE; DEXAMETHASONE	99.73
P04150	1M2Z	A	DEX	9A-FLUORO-16BETA-METHYLPREDNISOLONE; DEXAMETHASONE	99.73
P04150	4UDC	A	DEX	9A-FLUORO-16BETA-METHYLPREDNISOLONE; DEXAMETHASONE	99.91
P04150	4UDC	A	DEX	9A-FLUORO-16BETA-METHYLPREDNISOLONE; DEXAMETHASONE	99.91
P04150	1M2Z	D	DEX	9A-FLUORO-16BETA-METHYLPREDNISOLONE; DEXAMETHASONE	99.64
P04150	1M2Z	D	DEX	9A-FLUORO-16BETA-METHYLPREDNISOLONE; DEXAMETHASONE	99.64
P08235	4UDA	A	DEX	9A-FLUORO-16BETA-METHYLPREDNISOLONE; DEXAMETHASONE	100
P08235	4UDA	A	DEX	9A-FLUORO-16BETA-METHYLPREDNISOLONE; DEXAMETHASONE	100
P00533	4G5J	A	0WM	AFATINIB	34.08
P00533	4G5J	A	0WM	AFATINIB	35.38
P27487	3G0B	A	T22	ALOGLIPTIN	83.03
P27487	3G0B	B	T22	ALOGLIPTIN	82.89
P27487	3G0B	C	T22	ALOGLIPTIN	83.59
P27487	3G0B	D	T22	ALOGLIPTIN	83.17
P14867	6HUO	D	08H	ALPRAZOLAM	88.69
P18507	6HUO	C	08H	ALPRAZOLAM	88.69
P20813	3UA5	A	06X	AMLODIPINE	91.52
P20813	3UA5	A	06X	AMLODIPINE	94
P20813	3UA5	B	06X	AMLODIPINE	92.45
P20813	3UA5	B	06X	AMLODIPINE	94.77
P04035	1HWK	A	117	ATORVASTATIN	79.69
P04035	1HWK	A	117	ATORVASTATIN	79.88
P04035	1HWK	B	117	ATORVASTATIN	79.69
P04035	1HWK	B	117	ATORVASTATIN	79.88
P04035	1HWK	C	117	ATORVASTATIN	78.7
P04035	1HWK	C	117	ATORVASTATIN	79.23
P04035	1HWK	D	117	ATORVASTATIN	78.7
P04035	1HWK	D	117	ATORVASTATIN	79.23
P00519	3UE4	A	DB8	BOSUTINIB	77.79
P00519	3UE4	B	DB8	BOSUTINIB	72.64
P12931	4MXO	A	DB8	BOSUTINIB	75.2
P12931	4MXX	A	DB8	BOSUTINIB	74.71
P12931	4MXY	A	DB8	BOSUTINIB	75.13
P12931	4MXZ	A	DB8	BOSUTINIB	75.13
P12931	4MXO	B	DB8	BOSUTINIB	74.33
P12931	4MXX	B	DB8	BOSUTINIB	74
P12931	4MXY	B	DB8	BOSUTINIB	73.58
P12931	4MXZ	B	DB8	BOSUTINIB	73.58
P21860	6OP9	A	DB8	BOSUTINIB	74.04
P29317	5I9X	A	DB8	BOSUTINIB	82.71
P00918	4M2R	A	BZ1	BRINZOLAMIDE	80.18
P00918	4M2V	A	BZ1	BRINZOLAMIDE	78.66
P00918	6BBS	A	BZ1	BRINZOLAMIDE	83.15
P37231	1ZGY	A	BRL	BRL49653; ROSIGLITAZONE	96.3
P37231	2PRG	A	BRL	BRL49653; ROSIGLITAZONE	94.25
P37231	3CS8	A	BRL	BRL49653; ROSIGLITAZONE	96.32
P37231	4EMA	A	BRL	BRL49653; ROSIGLITAZONE	96.07
P37231	4O8F	A	BRL	BRL49653; ROSIGLITAZONE	96.89
P37231	4XLD	A	BRL	BRL49653; ROSIGLITAZONE	95.87
P37231	5YCP	A	BRL	BRL49653; ROSIGLITAZONE	96.09
P37231	6MD4	A	BRL	BRL49653; ROSIGLITAZONE	94.82
P37231	2PRG	B	BRL	BRL49653; ROSIGLITAZONE	93.67
P37231	4O8F	B	BRL	BRL49653; ROSIGLITAZONE	96.59
P37231	1FM6	D	BRL	BRL49653; ROSIGLITAZONE	96.59
P37231	3DZY	D	BRL	BRL49653; ROSIGLITAZONE	96.65
P37231	5JI0	D	BRL	BRL49653; ROSIGLITAZONE	97.2
P37231	1FM6	X	BRL	BRL49653; ROSIGLITAZONE	96.48
P08684	3UA1	A	08Y	BROMOCRIPTINE	85.69
P08684	5VCG	A	08Y	BROMOCRIPTINE	83.72
P07550	6PS3	A	CVD	CARVEDILOL	96.11
P00918	1OQ5	A	CEL	CELECOXIB	77.82
Q9UM73	4MKC	A	4MK	CERITINIB; LDK378	77.9
P04035	1HWJ	A	116	CERIVASTATIN	82.08
P04035	1HWJ	A	116	CERIVASTATIN	82.34
P04035	1HWJ	B	116	CERIVASTATIN	82.08
P04035	1HWJ	B	116	CERIVASTATIN	82.34
P04035	1HWJ	C	116	CERIVASTATIN	80.83
P04035	1HWJ	C	116	CERIVASTATIN	81.03
P04035	1HWJ	D	116	CERIVASTATIN	80.83
P04035	1HWJ	D	116	CERIVASTATIN	81.03
P00918	3F4X	A	KLT	CHLORTHALIDONE	82.48
P22830	1HRK	A	CHD	CHOLIC ACID	67.64
P22830	1HRK	A	CHD	CHOLIC ACID	87.02
P22830	1HRK	A	CHD	CHOLIC ACID	37.23
P22830	2HRC	A	CHD	CHOLIC ACID	62.75
P22830	2HRC	A	CHD	CHOLIC ACID	86.1
P22830	2PNJ	A	CHD	CHOLIC ACID	80.77
P22830	2PNJ	A	CHD	CHOLIC ACID	59.43
P22830	2PO5	A	CHD	CHOLIC ACID	62.87
P22830	2PO5	A	CHD	CHOLIC ACID	78.83
P22830	2PO7	A	CHD	CHOLIC ACID	64.15
P22830	2PO7	A	CHD	CHOLIC ACID	86.77
P22830	2PO7	A	CHD	CHOLIC ACID	36.13
P22830	2QD2	A	CHD	CHOLIC ACID	73.49
P22830	2QD3	A	CHD	CHOLIC ACID	62.99
P22830	2QD3	A	CHD	CHOLIC ACID	82.63
P22830	2QD4	A	CHD	CHOLIC ACID	65.43
P22830	2QD4	A	CHD	CHOLIC ACID	87.82
P22830	2QD5	A	CHD	CHOLIC ACID	67.83
P22830	3AQI	A	CHD	CHOLIC ACID	67.26
P22830	3AQI	A	CHD	CHOLIC ACID	86.11
P22830	3AQI	A	CHD	CHOLIC ACID	37.21
P22830	3HCN	A	CHD	CHOLIC ACID	73.02
P22830	3HCO	A	CHD	CHOLIC ACID	71.96
P22830	3HCO	A	CHD	CHOLIC ACID	31.21
P22830	3HCP	A	CHD	CHOLIC ACID	71.12
P22830	3HCP	A	CHD	CHOLIC ACID	46.99
P22830	3HCR	A	CHD	CHOLIC ACID	70.45
P22830	3W1W	A	CHD	CHOLIC ACID	68.44
P22830	3W1W	A	CHD	CHOLIC ACID	85.91
P22830	3W1W	A	CHD	CHOLIC ACID	37.6
P22830	3W1W	A	CHD	CHOLIC ACID	38.48
P22830	4F4D	A	CHD	CHOLIC ACID	67.83
P22830	4F4D	A	CHD	CHOLIC ACID	91.17
P22830	4KLA	A	CHD	CHOLIC ACID	81.05
P22830	4KLR	A	CHD	CHOLIC ACID	72.95
P22830	4KLR	A	CHD	CHOLIC ACID	32.18
P22830	4KMM	A	CHD	CHOLIC ACID	62.79
P22830	4KMM	A	CHD	CHOLIC ACID	31.73
P22830	4MK4	A	CHD	CHOLIC ACID	62.08
P22830	4MK4	A	CHD	CHOLIC ACID	80.68
P22830	1HRK	B	CHD	CHOLIC ACID	62.85
P22830	1HRK	B	CHD	CHOLIC ACID	87.03
P22830	1HRK	B	CHD	CHOLIC ACID	35.75
P22830	2HRC	B	CHD	CHOLIC ACID	60.24
P22830	2HRC	B	CHD	CHOLIC ACID	82.94
P22830	2HRC	B	CHD	CHOLIC ACID	33.17
P22830	2PNJ	B	CHD	CHOLIC ACID	62.97
P22830	2PNJ	B	CHD	CHOLIC ACID	80.73
P22830	2PO5	B	CHD	CHOLIC ACID	64.32
P22830	2PO5	B	CHD	CHOLIC ACID	78.62
P22830	2PO7	B	CHD	CHOLIC ACID	63.87
P22830	2PO7	B	CHD	CHOLIC ACID	87.21
P22830	2PO7	B	CHD	CHOLIC ACID	36.14
P22830	2QD2	B	CHD	CHOLIC ACID	69.27
P22830	2QD3	B	CHD	CHOLIC ACID	65.12
P22830	2QD4	B	CHD	CHOLIC ACID	67.5
P22830	2QD4	B	CHD	CHOLIC ACID	89.48
P22830	2QD4	B	CHD	CHOLIC ACID	31.01
P22830	2QD5	B	CHD	CHOLIC ACID	72
P22830	3AQI	B	CHD	CHOLIC ACID	67.85
P22830	3AQI	B	CHD	CHOLIC ACID	85.87
P22830	3AQI	B	CHD	CHOLIC ACID	35.13
P22830	3HCN	B	CHD	CHOLIC ACID	72.15
P22830	3HCN	B	CHD	CHOLIC ACID	32.64
P22830	3HCO	B	CHD	CHOLIC ACID	73.96
P22830	3HCO	B	CHD	CHOLIC ACID	34.36
P22830	3HCP	B	CHD	CHOLIC ACID	73.69
P22830	3HCP	B	CHD	CHOLIC ACID	44.6
P22830	3HCR	B	CHD	CHOLIC ACID	71.06
P22830	3W1W	B	CHD	CHOLIC ACID	67.3
P22830	3W1W	B	CHD	CHOLIC ACID	86.66
P22830	3W1W	B	CHD	CHOLIC ACID	38.47
P22830	4F4D	B	CHD	CHOLIC ACID	70.06
P22830	4F4D	B	CHD	CHOLIC ACID	89.16
P22830	4KLA	B	CHD	CHOLIC ACID	65.88
P22830	4KLR	B	CHD	CHOLIC ACID	54.48
P22830	4KMM	B	CHD	CHOLIC ACID	65.91
P22830	4MK4	B	CHD	CHOLIC ACID	63.11
P22830	4MK4	B	CHD	CHOLIC ACID	80.43
P22830	2QD1	D	CHD	CHOLIC ACID	19.51
P51161	5L8O	B	CHD	CHOLIC ACID	92.31
P27707	2A7Q	A	CFB	CLOFARABINE	99.47
P08581	2WGJ	A	VGH	CRIZOTINIB	82.84
Q9UM73	2XP2	A	VGH	CRIZOTINIB	78.33
Q9UM73	2YFX	A	VGH	CRIZOTINIB	76.02
Q9UM73	4ANQ	A	VGH	CRIZOTINIB	76.99
Q9UM73	4ANS	A	VGH	CRIZOTINIB	76.99
Q9UM73	5AAA	A	VGH	CRIZOTINIB	80.21
Q9UM73	5AAB	A	VGH	CRIZOTINIB	80.96
Q9UM73	5AAC	A	VGH	CRIZOTINIB	77.9
P00519	2GQG	A	1N1	DASATINIB	80.6
P00519	4XEY	A	1N1	DASATINIB	73.92
P00519	2GQG	B	1N1	DASATINIB	80.64
P00519	4XEY	B	1N1	DASATINIB	71.11
Q06187	3K54	A	1N1	DASATINIB	79.23
Q13882	5H2U	A	1N1	DASATINIB	87.32
Q13882	5H2U	D	1N1	DASATINIB	78.24
P37231	4OJ4	A	DIF	DICLOFENAC	85.78
P37231	4XTA	A	DIF	DICLOFENAC	87.28
P37231	4XTA	B	DIF	DICLOFENAC	94.62
P00439	5PAH	A	LDP	DOPAMINE	69.48
P00918	1CIL	A	ETS	DORZOLAMIDE	83.93
P00918	4K13	A	ETS	DORZOLAMIDE	84.12
P00918	4M2U	A	ETS	DORZOLAMIDE	85.64
P00918	4M2W	A	ETS	DORZOLAMIDE	82.71
P22748	3FW3	A	ETS	DORZOLAMIDE	79.05
P22748	3FW3	B	ETS	DORZOLAMIDE	78.1
P00533	1M17	A	AQ4	ERLOTINIB	77.74
P00533	4HJO	A	AQ4	ERLOTINIB	83.01
P03372	3HM1	A	J3Z	ESTRONE	100
P03372	3HM1	B	J3Z	ESTRONE	99.44
P09211	2GSS	A	EAA	ETHACRYNIC ACID	70.05
P09211	3HJO	A	EAA	ETHACRYNIC ACID	69.08
P09211	3KM6	A	EAA	ETHACRYNIC ACID	69.51
P09211	3KMO	A	EAA	ETHACRYNIC ACID	70.45
P09211	3N9J	A	EAA	ETHACRYNIC ACID	69.78
P09211	2GSS	B	EAA	ETHACRYNIC ACID	69.27
P09211	3HJO	B	EAA	ETHACRYNIC ACID	69.58
P09211	3KM6	B	EAA	ETHACRYNIC ACID	70.32
P09211	3KMO	B	EAA	ETHACRYNIC ACID	68.78
P09211	3N9J	B	EAA	ETHACRYNIC ACID	68.58
O75469	4X1F	A	3WF	ETHINYL ESTRADIOL	91.99
O75469	4X1G	A	3WF	ETHINYL ESTRADIOL	89.23
P11388	5GWK	A	EVP	ETOPOSIDE; VP-16	80.52
P11388	5GWK	B	EVP	ETOPOSIDE; VP-16	76.72
Q02880	3QX3	A	EVP	ETOPOSIDE; VP-16	82.1
Q02880	5ZRF	A	EVP	ETOPOSIDE; VP-16	79.65
Q02880	3QX3	B	EVP	ETOPOSIDE; VP-16	81.44
Q02880	5ZRF	B	EVP	ETOPOSIDE; VP-16	81.88
P11511	3S7S	A	EXM	EXEMESTANE; AROMASIN	89
P14867	6D6T	D	FYP	FLUMAZENIL	96.59
P14867	6D6U	D	FYP	FLUMAZENIL	96.28
P18507	6D6T	E	FYP	FLUMAZENIL	96.59
P18507	6D6U	E	FYP	FLUMAZENIL	96.28
P04150	3CLD	A	GW6	FLUTICASONE FUROATE	100
P04150	3CLD	B	GW6	FLUTICASONE FUROATE	100
P04035	1HWI	A	115	FLUVASTATIN	82.92
P04035	1HWI	A	115	FLUVASTATIN	88.69
P04035	1HWI	B	115	FLUVASTATIN	82.92
P04035	1HWI	B	115	FLUVASTATIN	88.69
P04035	1HWI	C	115	FLUVASTATIN	82.74
P04035	1HWI	C	115	FLUVASTATIN	89.06
P04035	1HWI	D	115	FLUVASTATIN	82.74
P04035	1HWI	D	115	FLUVASTATIN	89.06
P00918	1Z9Y	A	FUN	FUROSEMIDE	86.76
P00918	3BL1	A	BL1	INDAPAMIDE	77.46
P02766	4IK7	A	IMN	INDOMETHACIN	48.87
P02766	4IKI	A	IMN	INDOMETHACIN	39.31
P02766	4IK7	B	IMN	INDOMETHACIN	56.1
P02766	4IKI	B	IMN	INDOMETHACIN	55.34
P11362	5ZV2	A	LEV	LENVATINIB	96.65
P11362	5ZV2	B	LEV	LENVATINIB	96.49
P35968	3WZD	A	LEV	LENVATINIB	91.22
P27487	2RGU	A	356	LINAGLIPTIN	73.39
P27487	2RGU	B	356	LINAGLIPTIN	76.06
P12821	2C6N	A	LPR	LISINOPRIL	75.85
P12821	2C6N	B	LPR	LISINOPRIL	75.69
P35354	5IKQ	A	JMS	MECLOFENAMIC ACID	99.35
P35354	5IKR	A	ID8	MEFENAMIC ACID	99.76
P35354	5IKR	B	ID8	MEFENAMIC ACID	99.53
P00915	1BZM	A	MZM	METHAZOLAMIDE	90.96
P00918	3DAZ	A	MZM	METHAZOLAMIDE	83.97
P00918	3DCS	A	MZM	METHAZOLAMIDE	89.41
P00918	4K0Z	A	MZM	METHAZOLAMIDE	88.71
P22748	5KU6	A	MZM	METHAZOLAMIDE	79.37
P22748	5KU6	B	MZM	METHAZOLAMIDE	77.56
P22748	5KU6	C	MZM	METHAZOLAMIDE	76.1
P22748	5KU6	D	MZM	METHAZOLAMIDE	77.97
P41595	6DRZ	A	H8J	METHYSERGIDE	94.94
P08684	5TE8	A	08J	MIDAZOLAM	79.65
P08684	5TE8	B	08J	MIDAZOLAM	77.28
O43451	3L4W	A	MIG	MIGLITOL	96.02
P10253	5NN6	A	MIG	MIGLITOL	96.81
P10275	4K7A	A	MXD	MINOXIDIL	49.89
Q02880	4G0V	A	MIX	MITOXANTRONE; 1,4-DIHYDROXY-5,8-BIS({2-[(2-HYDROXYETHYL)AMINO]ETHYL}AMINO)ANTHRA-9,10-QUINONE	85.37
Q02880	4G0V	B	MIX	MITOXANTRONE; 1,4-DIHYDROXY-5,8-BIS({2-[(2-HYDROXYETHYL)AMINO]ETHYL}AMINO)ANTHRA-9,10-QUINONE	82.92
Q96RI1	5YXL	A	NIW	NIMODIPINE M (DEHYDRO)	99.08
Q96RI1	5YXL	C	NIW	NIMODIPINE M (DEHYDRO)	95.92
P05091	4FR8	A	TNG	NITROGLYCERIN	98.79
P06401	3D90	A	NOG	NORGESTREL	99.25
P06401	3D90	B	NOG	NORGESTREL	99.9
P09874	5DS3	A	09L	OLAPARIB	78.41
Q9UGN5	4TVJ	A	09L	OLAPARIB	88.69
Q9UGN5	4TVJ	B	09L	OLAPARIB	90.37
Q00534	5L2I	A	LQQ	PALBOCICLIB	83.45
Q00534	2EUF	B	LQQ	PALBOCICLIB	85.34
P31645	6VRH	A	8PR	PAROXETINE	95.99
P22102	4ZZ3	A	4DW	PEMETREXED	73.04
P27815	3TVX	A	PNX	PENTOXIFYLLINE	86.17
P27815	3TVX	B	PNX	PENTOXIFYLLINE	85.24
P27338	4A79	A	P1B	PIOGLITAZONE	99.25
P27338	4A79	B	P1B	PIOGLITAZONE	99.25
P37231	5Y2O	A	8N6	PIOGLITAZONE	94.77
P37231	2XKW	B	P1B	PIOGLITAZONE	99.1
P10721	4U0I	A	0LI	PONATINIB	90.5
P11362	4V01	A	0LI	PONATINIB	90.78
P11362	4V01	B	0LI	PONATINIB	90.56
P22455	4QRC	A	0LI	PONATINIB	94.46
P22455	4TYJ	A	0LI	PONATINIB	89.94
P22455	4UXQ	A	0LI	PONATINIB	92.2
P08235	2AAX	A	PDN	PREDNISONE; 1,4 PREGNADIENE-17ALPHA,21-DIOL-3,11,20-TRIONE; 1-CORTISONE; DEHYDROCORTISONE	100
P08235	2AAX	A	PDN	PREDNISONE; 1,4 PREGNADIENE-17ALPHA,21-DIOL-3,11,20-TRIONE; 1-CORTISONE; DEHYDROCORTISONE	100
P08235	2AAX	B	PDN	PREDNISONE; 1,4 PREGNADIENE-17ALPHA,21-DIOL-3,11,20-TRIONE; 1-CORTISONE; DEHYDROCORTISONE	100
P08235	2AAX	B	PDN	PREDNISONE; 1,4 PREGNADIENE-17ALPHA,21-DIOL-3,11,20-TRIONE; 1-CORTISONE; DEHYDROCORTISONE	100
P00734	1DWC	H	MIT	R-ARGATROBAN; MQPA; MD-805; MITSUBISHI INHIBITOR	81.96
P48039	6ME2	A	JEV	RAMELTEON	98.44
P49286	6ME9	A	JEV	RAMELTEON	97.12
P49286	6ME9	B	JEV	RAMELTEON	96.83
P00742	2W26	A	RIV	RIVAROXABAN	82.48
P00742	5VOF	H	RIV	RIVAROXABAN	82.38
Q07343	1XMU	A	ROF	ROFLUMILAST	93.01
Q07343	1XMU	B	ROF	ROFLUMILAST	92.97
Q08499	1XOQ	A	ROF	ROFLUMILAST	92.37
Q08499	3G4L	A	ROF	ROFLUMILAST	90.59
Q08499	1XOQ	B	ROF	ROFLUMILAST	92.88
Q08499	3G4L	B	ROF	ROFLUMILAST	90.08
Q08499	3G4L	C	ROF	ROFLUMILAST	92.02
Q08499	3G4L	D	ROF	ROFLUMILAST	89.29
P04035	1HWL	A	FBI	ROSUVASTATIN	79.02
P04035	1HWL	A	FBI	ROSUVASTATIN	79.72
P04035	1HWL	B	FBI	ROSUVASTATIN	79.02
P04035	1HWL	B	FBI	ROSUVASTATIN	79.72
P04035	1HWL	C	FBI	ROSUVASTATIN	78.08
P04035	1HWL	C	FBI	ROSUVASTATIN	79.23
P04035	1HWL	D	FBI	ROSUVASTATIN	78.08
P04035	1HWL	D	FBI	ROSUVASTATIN	79.23
P04150	1NHZ	A	486	RU-486; MIFEPRISTONE	92.22
P04150	3H52	A	486	RU-486; MIFEPRISTONE	99.42
P04150	5UC3	A	486	RU-486; MIFEPRISTONE	94.85
P04150	3H52	B	486	RU-486; MIFEPRISTONE	98.19
P04150	5UC3	B	486	RU-486; MIFEPRISTONE	93.63
P04150	3H52	C	486	RU-486; MIFEPRISTONE	90.53
P04150	3H52	D	486	RU-486; MIFEPRISTONE	96.49
P06401	2W8Y	A	486	RU-486; MIFEPRISTONE	100
P37231	3QT0	A	486	RU-486; MIFEPRISTONE	96.13
P09874	6VKK	A	RPB	RUCAPARIB	87.96
P09874	6VKK	B	RPB	RUCAPARIB	86.5
P09874	6VKK	C	RPB	RUCAPARIB	84.96
P09874	6VKK	D	RPB	RUCAPARIB	88.11
P00734	4RN6	A	15U	S-ARGATROBAN	85
P00734	4HFP	B	15U	S-ARGATROBAN	87.08
P00734	4RN6	B	15U	S-ARGATROBAN	86.62
P00734	4HFP	D	15U	S-ARGATROBAN	83.4
P07550	6PS5	A	SNP	S-PROPRANOLOL	96.94
P31645	6AWO	A	SRE	SERTRALINE	95.97
P31645	6AWQ	A	SRE	SERTRALINE	96
O76074	1TBF	A	VIA	SILDENAFIL; VIAGRA	80.28
O76074	1UDT	A	VIA	SILDENAFIL; VIAGRA	85.2
O76074	2H42	A	VIA	SILDENAFIL; VIAGRA	91.97
O76074	3JWQ	A	VIA	SILDENAFIL; VIAGRA	80.3
O76074	2H42	B	VIA	SILDENAFIL; VIAGRA	86.02
O76074	3JWQ	B	VIA	SILDENAFIL; VIAGRA	91.33
O76074	2H42	C	VIA	SILDENAFIL; VIAGRA	96.11
O76074	3JWQ	C	VIA	SILDENAFIL; VIAGRA	79.7
O76074	3JWQ	C	VIA	SILDENAFIL; VIAGRA	91.33
O76074	3JWQ	D	VIA	SILDENAFIL; VIAGRA	94.32
Q07343	1XOS	A	VIA	SILDENAFIL; VIAGRA	82.05
P27487	1X70	A	715	SITAGLIPTIN	84.11
P27487	1X70	B	715	SITAGLIPTIN	84.46
P15056	1UWH	A	BAX	SORAFENIB	94.09
P15056	1UWJ	A	BAX	SORAFENIB	94.47
P15056	5HI2	A	BAX	SORAFENIB	91.55
P15056	1UWH	B	BAX	SORAFENIB	92.89
P15056	1UWJ	B	BAX	SORAFENIB	91.95
P35968	3WZE	A	BAX	SORAFENIB	96.03
P35968	4ASD	A	BAX	SORAFENIB	94.8
P00519	2HYY	A	STI	STI-571; IMATINIB	91.63
P00519	3PYY	A	STI	STI-571; IMATINIB	91.71
P00519	6NPE	A	STI	STI-571; IMATINIB	91.48
P00519	6NPU	A	STI	STI-571; IMATINIB	91.86
P00519	6NPV	A	STI	STI-571; IMATINIB	91.25
P00519	2HYY	B	STI	STI-571; IMATINIB	91.57
P00519	3PYY	B	STI	STI-571; IMATINIB	91.63
P00519	6NPE	B	STI	STI-571; IMATINIB	91.74
P00519	6NPU	B	STI	STI-571; IMATINIB	91.02
P00519	6NPV	B	STI	STI-571; IMATINIB	91.94
P00519	2HYY	C	STI	STI-571; IMATINIB	91.58
P00519	2HYY	D	STI	STI-571; IMATINIB	91.33
P06239	2PL0	A	STI	STI-571; IMATINIB	89.61
P07333	4R7I	A	STI	STI-571; IMATINIB	90.46
P10721	1T46	A	STI	STI-571; IMATINIB	92.45
P27707	5MQT	A	STI	STI-571; IMATINIB	71.59
P27707	5MQT	C	STI	STI-571; IMATINIB	72.85
P37231	4XUH	A	SFI	SULINDAC SULFIDE	86.85
P37231	4XUH	A	SFI	SULINDAC SULFIDE	98.31
P37231	4XUH	B	SFI	SULINDAC SULFIDE	92.85
P37231	4XUH	B	SFI	SULINDAC SULFIDE	94.53
P10721	3G0E	A	B49	SUNITINIB	89.45
P10721	3G0F	A	B49	SUNITINIB	85.41
P10721	3G0F	B	B49	SUNITINIB	85.68
P35968	4AGD	A	B49	SUNITINIB	68.5
Q08881	3MIY	A	B49	SUNITINIB	72.81
Q08881	3MIY	B	B49	SUNITINIB	75.19
O43613	4ZJ8	A	SUV	SUVOREXANT	88.07
P04625	3UVV	A	T3	T3; THYROID HORMONE; LIOTHYRONINE	98.12
P10275	2PIV	A	T3	T3; THYROID HORMONE; LIOTHYRONINE	53.71
P10275	2PIW	A	T3	T3; THYROID HORMONE; LIOTHYRONINE	60.5
P10275	2PIW	A	T3	T3; THYROID HORMONE; LIOTHYRONINE	58.11
P10827	2H77	A	T3	T3; THYROID HORMONE; LIOTHYRONINE	98.84
P10827	2H79	A	T3	T3; THYROID HORMONE; LIOTHYRONINE	100
P10827	4LNW	A	T3	T3; THYROID HORMONE; LIOTHYRONINE	50.81
P10827	4LNX	A	T3	T3; THYROID HORMONE; LIOTHYRONINE	99.46
P10828	1BSX	A	T3	T3; THYROID HORMONE; LIOTHYRONINE	99.56
P10828	1BSX	B	T3	T3; THYROID HORMONE; LIOTHYRONINE	99.55
P10828	1XZX	X	T3	T3; THYROID HORMONE; LIOTHYRONINE	99.78
P10828	3GWS	X	T3	T3; THYROID HORMONE; LIOTHYRONINE	99.59
P10828	4ZO1	X	T3	T3; THYROID HORMONE; LIOTHYRONINE	99.4
O76074	1UDU	A	CIA	TADALAFIL; CIALIS	91.15
O76074	1XOZ	A	CIA	TADALAFIL; CIALIS	91.08
O76074	1UDU	B	CIA	TADALAFIL; CIALIS	90.36
P37231	3VN2	A	TLS	TELMISARTAN	97.56
P07550	3D4S	A	TIM	TIMOLOL MALEATE	97.35
P07550	6PS1	A	TIM	TIMOLOL MALEATE	97.65
P07550	6PS6	A	TIM	TIMOLOL MALEATE	97.14
P08173	5DSG	A	0HK	TIOTROPIUM	99.82
P08173	5DSG	B	0HK	TIOTROPIUM	100
P11229	5CXV	A	0HK	TIOTROPIUM	99.81
P02766	4D7B	A	TCW	TOLCAPONE	61.39
P02766	5A6I	A	TCW	TOLCAPONE	60.85
P02766	6TXV	A	TCW	TOLCAPONE	59.58
P02766	6TXW	A	TCW	TOLCAPONE	60.62
P02766	6XTK	A	TCW	TOLCAPONE	60.8
P02766	4D7B	B	TCW	TOLCAPONE	60.29
P02766	6TXV	B	TCW	TOLCAPONE	59.67
P02766	6TXW	B	TCW	TOLCAPONE	61.91
P02766	6XTK	B	TCW	TOLCAPONE	61.03
P00915	3LXE	A	TOR	TOPIRAMATE	91.84
P00915	3LXE	B	TOR	TOPIRAMATE	88.94
P00918	3HKU	A	TOR	TOPIRAMATE	92
P22748	5JNA	A	TOR	TOPIRAMATE	87.87
P22748	5JNA	B	TOR	TOPIRAMATE	88.5
P22748	5JNA	C	TOR	TOPIRAMATE	87.64
P22748	5JNA	D	TOR	TOPIRAMATE	88.48
P37231	6DGO	A	GD4	TROGLITAZONE (ISOFORM)	96.68
P00918	2AW1	A	COX	VALDECOXIB	82.73
O76074	1UHO	A	VDN	VARDENAFIL, LEVITRA	82.39
O76074	1XP0	A	VDN	VARDENAFIL, LEVITRA	81.68
O76074	3B2R	A	VDN	VARDENAFIL, LEVITRA	87.04
O76074	3B2R	B	VDN	VARDENAFIL, LEVITRA	83.27
Q07343	1XOT	A	VDN	VARDENAFIL, LEVITRA	81.32
Q07343	1XOT	B	VDN	VARDENAFIL, LEVITRA	76.35
P25116	3VW7	A	VPX	VORAPAXAR	95.57
P27338	3PO7	A	ZON	ZONISAMIDE	99.42
P27338	3PO7	B	ZON	ZONISAMIDE	99.25
