# Supplementary material for: Identifying Potential Molecular Targets in Fungi Based on (Dis)Similarities in Binding Site Architecture with Proteins of the Human Pharmacolome
Source: Molecules. 2023 Jan 10;28(2):692. doi: 10.3390/molecules28020692 (PMC9860719; doi:10.3390/molecules28020692)
Supplement: Supplementary file 1 [file molecules-28-00692-s001.zip › Table S2.xlsx]

## Sheet: S2
Table S2. Full list of proteins with similar binding pockets (over 70% aa identity)
Protein segment	Name	Code	Proteomes
			Histoplasma capsulatum	%	Aspergillus fumigatus	%	Candida albicans	%	Candida parapsilosis	%	Criptococcus neoformans	%	Fusarium oxysporum	%
P11926_67_389	Ornithine decarboxylase (ODC) (EC 4,1,1,17)	P11926	F0U9K9	100	Q4WBW7	95	P78599	100	G8B654	100	Q5KJY8	100	A0A0D2XUF0	95
P23921_155_607	Ribonucleoside-diphosphate reductase large subunit (EC 1,17,4,1) (Ribonucleoside-diphosphate reductase subunit M1) (Ribonucleotide reductase large subunit)	P23921	F0U515	100	Q4WNR5	100	Q5A0N3	96.2	G8BE28	96.2	Q5KGK1	100
Q13509_10_226	Tubulin beta-3 chain (Tubulin beta-4 chain) (Tubulin beta-III)	Q13509	F0UCQ9	100	Q4WT14	100	A0A2H0ZLV6	75			Q5KKE7	100	A0A0C4DHT3	100
Q92769_25_304	Histone deacetylase 2 (HD2) (EC 3,5,1,98)	Q92769	F0UKK7	100	Q4WI19	100	A0A2H0ZGF5	95.7	G8BGS8	91.3	Q5KKR8	95.7
P04035_559_866	3-hydroxy-3-methylglutaryl-coenzyme A reductase (HMG-CoA reductase) (EC 1,1,1,34)	P04035	F0UKH1	96.7	Q4WHZ1	96.7	A0A1D8PD39	100	G8B666	100	Q5KEN6	93.3	A0A0D2XPE5	96.7
P08183_164_475	ATP-dependent translocase ABCB1 (ATP-binding cassette sub-family B member 1) (Multidrug resistance protein 1) (EC 7,6,2,2) (P-glycoprotein 1) (Phospholipid transporter ABCB1) (EC 7,6,2,1) (CD antigen CD243)	P08183	F0UGI7	93.3	Q4WTT9	86.7					Q5KN49	86.7	A0A0D2XVG0	80
P12268_68_442	Inosine-5'-monophosphate dehydrogenase 2 (IMP dehydrogenase 2) (IMPD 2) (IMPDH 2) (EC 1,1,1,205) (IMPDH-II)	P12268	F0UKI1	93.1	Q4WHZ9	93.1	Q59Q46	96.6	G8B7I7	96.6	Q5KP44	96.6	A0A0D2XAA8	93.1
P14324_164_332	Farnesyl pyrophosphate synthase (FPP synthase) (FPS) (EC 2,5,1,10) ((2E,6E)-farnesyl diphosphate synthase) (Dimethylallyltranstransferase) (EC 2,5,1,1) (Farnesyl diphosphate synthase) (Geranyltranstransferase)	P14324	F0UP55	91.3	Q4WEB8	91.3	A0A1D8PH78	91.3	G8B7C3	91.3	Q5KG83	95.7	A0A0D2XDQ9	91.3
P23921_212_289	Ribonucleoside-diphosphate reductase large subunit (EC 1,17,4,1) (Ribonucleoside-diphosphate reductase subunit M1) (Ribonucleotide reductase large subunit)	P23921	F0U515	91.3	Q4WNR5	87	Q5A0N3	95.7	G8BE28	91.3	Q5KGK1	91.3	A0A0D2XVB2	91.3
P00390_110_416	Glutathione reductase, mitochondrial (GR) (GRase) (EC 1,8,1,7)	P00390	F0UFI2	90.9	Q4WRK8	90.9	Q6FRV2	72.7			Q5KH19	90.9	A0A0C4DHU2	90.9
P47989_797_1262	Xanthine dehydrogenase/oxidase [Includes: Xanthine dehydrogenase (XD) (EC 1,17,1,4); Xanthine oxidase (XO) (EC 1,17,3,2) (Xanthine oxidoreductase) (XOR)]	P47989	F0UCF6	89.5	Q4WQ15	89.5							A0A0D2Y4E4	89.5
Q02880_459_787	DNA topoisomerase 2-beta (EC 5,6,2,2) (DNA topoisomerase II, beta isozyme)	Q02880	F0UWA9	87.5	Q4WLF7	75	O93794	82.4			Q5KP97	70.6	A0A0C4DHU5	86.7
Q92769_25_304	Histone deacetylase 2 (HD2) (EC 3,5,1,98)	Q92769	F0UKC3	87	Q4WHY0	87	Q5ADP0	95.7	G8BBB0	95.7	Q5KF65	95.7	A0A0D2X821	87
P08183_164_475	ATP-dependent translocase ABCB1 (ATP-binding cassette sub-family B member 1) (Multidrug resistance protein 1) (EC 7,6,2,2) (P-glycoprotein 1) (Phospholipid transporter ABCB1) (EC 7,6,2,1) (CD antigen CD243)	P08183	F0U4Q8	86.7	Q4WTT9	80							A0A0D2Y9I2	80
P49841_62_264	Glycogen synthase kinase-3 beta (GSK-3 beta) (EC 2,7,11,26) (Serine/threonine-protein kinase GSK3B) (EC 2,7,11,1)	P49841	F0UQX6	86.7	Q4WDL1	93.3	A0A2H0ZU47	83.3	G8BDX2	80	Q5KMR8	90	A0A0D2XCF2	86.7
Q02127_99_302	Dihydroorotate dehydrogenase (quinone), mitochondrial (DHOdehase) (EC 1,3,5,2) (Dihydroorotate oxidase)	Q02127	F0UDX1	86.7	Q4X169	86.7	Q874I4	100	G8BA68	100	Q5KK62	100
P05091_182_482	Aldehyde dehydrogenase, mitochondrial (EC 1,2,1,3) (ALDH class 2) (ALDH-E2) (ALDHI)	P05091	F0UNE9	86.5	Q4WM26	86.5	A0A1D8PGT5	86.5	G8BE80	89.2	Q5KIR2	81.1	A0A0D2XAL2	89.2
Q8WUI4_539_843	Histone deacetylase 7 (HD7) (EC 3,5,1,98) (Histone deacetylase 7A) (HD7a)	Q8WUI4	F0UVW7	85	Q4WE71	75	Q5A960	80	G8BBK1	80	Q5KL48	80	A0A0D2YC83	72.7
P04818_50_313	Thymidylate synthase (TS) (TSase) (EC 2,1,1,45)	P04818	F0URV8	84.4	Q4W9N9	87.5	A0A2H0ZCG7	87.5	G8BCL7	87.5	P0CS12	78.1	A0A0D2X8Z9	87.5
P17252_345_481	Protein kinase C alpha type (PKC-A) (PKC-alpha) (EC 2,7,11,13)	P17252	F0UE28	84.2	Q4WVG0	84.2	A0A2H1A7H5	84.2	G8BAI0	78.9	A0A0S2LIC5	84.2	A0A0D2XWP4	89.5
P05091_182_482	Aldehyde dehydrogenase, mitochondrial (EC 1,2,1,3) (ALDH class 2) (ALDH-E2) (ALDHI)	P05091	F0U4T1	83.8	Q4WAE3	86.5	A0A2H0ZW09	83.8	G8BFX1	75.7	Q5K8N2	78.4	A0A0D2XK33	81.1
P22830_75_342	Ferrochelatase, mitochondrial (EC 4,99,1,1) (Heme synthase) (Protoheme ferro-lyase)	P22830	F0UF14	83.3	Q4WUA3	88.1	Q59U72	85.7	G8BJL3	87.8	Q5KFH8	88.1	A0A0D2XQY4	90.5
P12268_42_469	Inosine-5'-monophosphate dehydrogenase 2 (IMP dehydrogenase 2) (IMPD 2) (IMPDH 2) (EC 1,1,1,205) (IMPDH-II)	P12268	F0UKI1	81.8	Q4WHZ9	86.4	Q59Q46	81.8	G8B7I7	86.4	Q5KP44	81.8	A0A0D2XAA8	81.8
P14324_76_416	Farnesyl pyrophosphate synthase (FPP synthase) (FPS) (EC 2,5,1,10) ((2E,6E)-farnesyl diphosphate synthase) (Dimethylallyltranstransferase) (EC 2,5,1,1) (Farnesyl diphosphate synthase) (Geranyltranstransferase)	P14324	F0UP55	81.8	Q4WEB8	81.8	A0A1D8PH78	77.3	G8B7C3	77.3	Q5KG83	73.9	A0A0D2XDQ9	81.8
P29218_36_220	Inositol monophosphatase 1 (IMP 1) (IMPase 1) (EC 3,1,3,25) (D-galactose 1-phosphate phosphatase) (EC 3,1,3,94) (Inositol-1(or 4)-monophosphatase 1) (Lithium-sensitive myo-inositol monophosphatase A1)	P29218	F0UHX4	81.8	Q4WEX3	81.8	Q6FSE7	87			Q5KKG2	82.6	A0A0D2XJP5	78.3
P22102_122_287	Trifunctional purine biosynthetic protein adenosine-3 [Includes: Phosphoribosylamine--glycine ligase (EC 6,3,4,13) (Glycinamide ribonucleotide synthetase) (GARS) (Phosphoribosylglycinamide synthetase); Phosphoribosylformylglycinamidine cyclo-ligase (EC 6,3,3,1) (AIR synthase) (AIRS) (Phosphoribosyl-aminoimidazole synthetase); Phosphoribosylglycinamide formyltransferase (EC 2,1,2,2) (5'-phosphorib…	P22102	F0UHE5	81.2	Q4WDH1	81.2	A0A1D8PE67	75	G8BD50	75	Q5K7B4	75	A0A0D2Y2N6	87.5
Q9UBN7_215_782	Histone deacetylase 6 (HD6) (EC 3,5,1,98) (Tubulin-lysine deacetylase HDAC6) (EC 3,5,1,-)	Q9UBN7	F0UVW7	81.2			Q5A960	75	G8BBK1	75	Q5KL48	86.7	A0A0D2YC83	87.5
P08183_164_475	ATP-dependent translocase ABCB1 (ATP-binding cassette sub-family B member 1) (Multidrug resistance protein 1) (EC 7,6,2,2) (P-glycoprotein 1) (Phospholipid transporter ABCB1) (EC 7,6,2,1) (CD antigen CD243)	P08183	F0UGI7	80	Q4WD08	73.3							A0A0D2XDS2	80
Q02127_52_155	Dihydroorotate dehydrogenase (quinone), mitochondrial (DHOdehase) (EC 1,3,5,2) (Dihydroorotate oxidase)	Q02127	F0UDX1	80	Q4X169	87.5
Q9BY41_28_308	Histone deacetylase 8 (HD8) (EC 3,5,1,98)	Q9BY41	F0UKC3	80	Q4WHY0	80	A0A2H0ZKW1	80	G8BBB0	76	Q5KF65	76.2	A0A0D2X821	80
P31327_547_1327	Carbamoyl-phosphate synthase [ammonia], mitochondrial (EC 6,3,4,16) (Carbamoyl-phosphate synthetase I) (CPSase I)	P31327	F0UE69	79.1	Q4X1G3	79.1	Q6FWK7	79.1	G8BFN9	76.7	Q5KNM2	74.4	A0A0D2X8G3	79.1
P47989_797_1262	Xanthine dehydrogenase/oxidase [Includes: Xanthine dehydrogenase (XD) (EC 1,17,1,4); Xanthine oxidase (XO) (EC 1,17,3,2) (Xanthine oxidoreductase) (XOR)]	P47989	F0UQZ2	78.9									A0A0D2YGB5	73.7
P62942_27_100	Peptidyl-prolyl cis-trans isomerase FKBP1A (PPIase FKBP1A) (EC 5,2,1,8) (12 kDa FK506-binding protein) (12 kDa FKBP) (FKBP-12) (Calstabin-1) (FK506-binding protein 1A) (FKBP-1A) (Immunophilin FKBP12) (Rotamase)	P62942	F0URT3	78.3			P28870	73.9			P0CP94	78.3
P04035_479_831	3-hydroxy-3-methylglutaryl-coenzyme A reductase (HMG-CoA reductase) (EC 1,1,1,34)	P04035	F0UKH1	76.9	Q4WSY2	76.9	A0A1D8PD39	76.9	G8B666	76.9	Q5KEN6	84.6	A0A0D2XPE5	76.9
P47989_45_430	Xanthine dehydrogenase/oxidase [Includes: Xanthine dehydrogenase (XD) (EC 1,17,1,4); Xanthine oxidase (XO) (EC 1,17,3,2) (Xanthine oxidoreductase) (XOR)]	P47989	F0UCF6	76.9	Q4WQ15	71.8
Q13547_23_306	Histone deacetylase 1 (HD1) (EC 3,5,1,98)	Q13547	F0UKK7	76.5	Q4WI19	76.5	A0A1D8PSA6	82.4	G8BBQ5	88.2	Q5KF65	70.6	A0A0D2X821	70.6
O75116_98_384	Rho-associated protein kinase 2 (EC 2,7,11,1) (Rho kinase 2) (Rho-associated, coiled-coil-containing protein kinase 2) (Rho-associated, coiled-coil-containing protein kinase II) (ROCK-II) (p164 ROCK-2)	O75116	F0UBW5	75.8	Q4WQ81	75.8	Q5AP53	72.7	G8BKE8	71.4	Q5KEJ1	72.7
P00390_70_512	Glutathione reductase, mitochondrial (GR) (GRase) (EC 1,8,1,7)	P00390	F0UFI2	75.6	Q4WRK8	82.9	A0A2H0ZNK4	85.4	G8BHL6	79.2	Q5KH19	87.5	A0A0C4DHU2	79.2
P05091_137_493	Aldehyde dehydrogenase, mitochondrial (EC 1,2,1,3) (ALDH class 2) (ALDH-E2) (ALDHI)	P05091	F0UNE9	75	Q4WM26	79.2	Q6FPK0	73.9			Q5KEX3	72.7	A0A0D2XAL2	73.9
P12268_62_242	Inosine-5'-monophosphate dehydrogenase 2 (IMP dehydrogenase 2) (IMPD 2) (IMPDH 2) (EC 1,1,1,205) (IMPDH-II)	P12268	F0UKI1	75	Q4WHZ9	73.1	Q59Q46	78.8	G8B7I7	76.9	Q5KP44	71.2
P31327_547_1327	Carbamoyl-phosphate synthase [ammonia], mitochondrial (EC 6,3,4,16) (Carbamoyl-phosphate synthetase I) (CPSase I)	P31327	F0UNF7	75	Q4WM37	76.7	A0A1D8PTD1	74.4	G8BC85	74.4	Q5K7V3	72.1	A0A0D2XQV2	74.4
Q13509_10_226	Tubulin beta-3 chain (Tubulin beta-4 chain) (Tubulin beta-III)	Q13509	F0UQK5	74.1	Q4WA70	92.6	A0A1D8PC97	96.3	G8B7W7	96.3	Q5K876	88.9	A0A0C4DHQ2	92.6
P17252_345_481	Protein kinase C alpha type (PKC-A) (PKC-alpha) (EC 2,7,11,13)	P17252	F0UP18	73.7	Q4WE95	73.7	Q5ANK2	78.9	G8BCU3	73.7	Q5KKE3	84.2
P31327_547_1327	Carbamoyl-phosphate synthase [ammonia], mitochondrial (EC 6,3,4,16) (Carbamoyl-phosphate synthetase I) (CPSase I)	P31327	F0UNF7	73.7			Q5A8A6	74.4
P36507_78_228	Dual specificity mitogen-activated protein kinase kinase 2 (MAP kinase kinase 2) (MAPKK 2) (EC 2,7,12,2) (ERK activator kinase 2) (MAPK/ERK kinase 2) (MEK 2)	P36507	F0UAN5	73.7	Q4WWH7	76.3	Q6FQU4	81.6	G8BFG7	78.9	Q5KKP1	86.8	A0A0D2XNJ1	78.9
P36507_78_228	Dual specificity mitogen-activated protein kinase kinase 2 (MAP kinase kinase 2) (MAPKK 2) (EC 2,7,12,2) (ERK activator kinase 2) (MAPK/ERK kinase 2) (MEK 2)	P36507	F0UFI3	73.7	Q4WRK9	71.1	Q5A6T5	78.9	G8BAQ2	76.3	Q5KN75	76.3
Q02750_74_219	Dual specificity mitogen-activated protein kinase kinase 1 (MAP kinase kinase 1) (MAPKK 1) (MKK1) (EC 2,7,12,2) (ERK activator kinase 1) (MAPK/ERK kinase 1) (MEK 1)	Q02750	F0UAN5	73.6	Q4WWH7	75.5	A0A2H0ZYL6	76.9	G8BAQ2	75.5	Q5KKP1	77.4	A0A0D2XNJ1	77.4
Q02750_74_219	Dual specificity mitogen-activated protein kinase kinase 1 (MAP kinase kinase 1) (MAPKK 1) (MKK1) (EC 2,7,12,2) (ERK activator kinase 1) (MAPK/ERK kinase 1) (MEK 1)	Q02750	F0UFI3	73.6	Q4WRK9	73.6	Q6FL74	75.5	G8BFG7	73.6	Q5KN75	77.4	A0A0D2XGR3	73.1
P13569_401_577	Cystic fibrosis transmembrane conductance regulator (CFTR) (ATP-binding cassette sub-family C member 7) (Channel conductance-controlling ATPase) (EC 5,6,1,6) (cAMP-dependent chloride channel)	P13569	F0ULL9	72.2	Q4WIK7	73.7	Q6FWS5	78.9			Q5KL35	77.8
P51649_201_292	Succinate-semialdehyde dehydrogenase, mitochondrial (EC 1,2,1,24) (Aldehyde dehydrogenase family 5 member A1) (NAD(+)-dependent succinic semialdehyde dehydrogenase)	P51649	F0U4T1	72.2	Q4WPA5	77.8	Q6FVP8	81.2	G8B862	77.8	Q5K8N2	81.2	A0A0D2Y168	87.5
Q9BY41_28_308	Histone deacetylase 8 (HD8) (EC 3,5,1,98)	Q9BY41	F0UKK7	72	Q4WI19	72	Q6FY81	80	G8BGS8	76	Q5KCS8	76.2
Q07343_405_618	cAMP-specific 3',5'-cyclic phosphodiesterase 4B (EC 3,1,4,53) (DPDE4) (PDE32)	Q07343	F0UHN7	71.4
Q14289_431_572	Protein-tyrosine kinase 2-beta (EC 2,7,10,2) (Calcium-dependent tyrosine kinase) (CADTK) (Calcium-regulated non-receptor proline-rich tyrosine kinase) (Cell adhesion kinase beta) (CAK-beta) (CAKB) (Focal adhesion kinase 2) (FADK 2) (Proline-rich tyrosine kinase 2) (Related adhesion focal tyrosine kinase) (RAFTK)	Q14289	F0UKJ3	70.8	Q4X028	75.9	A0A2H0ZKT3	83.3					A0A0D2XB54	70.8
Q13547_23_306	Histone deacetylase 1 (HD1) (EC 3,5,1,98)	Q13547	F0UKC3	70.6	Q4WHY0	76.5	Q5ADP0	76.5	G8BBB0	76.5	Q5KD72	70.6
Q13509_10_226	Tubulin beta-3 chain (Tubulin beta-4 chain) (Tubulin beta-III)	Q13509	F0U6N3	70.4	Q4WKG5	74.1	A0A2H0ZM27	96.3	G8BK74	74.1	Q5KM62	70.4	A0A0D2XAP0	74.1
Q13509_10_226	Tubulin beta-3 chain (Tubulin beta-4 chain) (Tubulin beta-III)	Q13509	F0USZ5	70.4	E9R808	70.4	Q6FLX8	92.6			Q5K9Z4	70.4	A0A0D2XN16	74.1
Q15759_30_169	Mitogen-activated protein kinase 11 (MAP kinase 11) (MAPK 11) (EC 2,7,11,24) (Mitogen-activated protein kinase p38 beta) (MAP kinase p38 beta) (p38b) (Stress-activated protein kinase 2b) (SAPK2b) (p38-2)	Q15759	F0USW8	70.4	Q4WSF6	70.4	Q92207	70.4	G8BE43	70.4	Q5KC34	70.4	A0A0D2XQS0	74.1
O75116_98_384	Rho-associated protein kinase 2 (EC 2,7,11,1) (Rho kinase 2) (Rho-associated, coiled-coil-containing protein kinase 2) (Rho-associated, coiled-coil-containing protein kinase II) (ROCK-II) (p164 ROCK-2)	O75116	F0UIW9	70	Q4X019	71.4	A0A1D8PQP3	71.4
Q9UNQ0_46_243	Broad substrate specificity ATP-binding cassette transporter ABCG2 (EC 7,6,2,2) (ATP-binding cassette sub-family G member 2) (Breast cancer resistance protein) (CDw338) (Mitoxantrone resistance-associated protein) (Placenta-specific ATP-binding cassette transporter) (Urate exporter) (CD antigen CD338)	Q9UNQ0	F0U6H3	70	Q4WXJ0	70	Q6FQ96	76.2			Q5KCK1	71.4	A0A0D2Y998	71.4
O75874_77_310	Isocitrate dehydrogenase [NADP] cytoplasmic (IDH) (EC 1,1,1,42) (Cytosolic NADP-isocitrate dehydrogenase) (IDP) (NADP(+)-specific ICDH) (Oxalosuccinate decarboxylase)	O75874			Q4WX92	100	A0A1D8PHH7	100	G8BDJ9	100	Q5KLU0	100	A0A0D2XM79	100
P48735_57_414	Isocitrate dehydrogenase [NADP], mitochondrial (IDH) (EC 1,1,1,42) (ICD-M) (IDP) (NADP(+)-specific ICDH) (Oxalosuccinate decarboxylase)	P48735			Q4WX92	100	A0A1D8PS79	100	G8BDJ9	100	Q5KLU0	100	A0A0D2XM79	100
P11926_67_389	Ornithine decarboxylase (ODC) (EC 4,1,1,17)	P11926			Q4WP47	100	Q6FWG0	100
O75874_17_375	Isocitrate dehydrogenase [NADP] cytoplasmic (IDH) (EC 1,1,1,42) (Cytosolic NADP-isocitrate dehydrogenase) (IDP) (NADP(+)-specific ICDH) (Oxalosuccinate decarboxylase)	O75874			Q4WX92	97.6	A0A1D8PHH7	97.6	G8BDJ9	97.6	Q5KLU0	95.1	A0A0D2XM79	97.6
P11926_67_389	Ornithine decarboxylase (ODC) (EC 4,1,1,17)	P11926			Q4WH59	95	A0A2H0ZC89	100
P11388_34_378	DNA topoisomerase 2-alpha (EC 5,6,2,2) (DNA topoisomerase II, alpha isozyme)	P11388			Q4WLF7	89.3	A0A1D8PMM1	96.4	G8BHF5	96.4	Q5KP97	85.7	A0A0C4DHU5	92.9
P04035_559_866	3-hydroxy-3-methylglutaryl-coenzyme A reductase (HMG-CoA reductase) (EC 1,1,1,34)	P04035			Q4WSY2	86.7	A0A2H0ZLV8	100
Q9UGN5_328_558	Poly [ADP-ribose] polymerase 2 (PARP-2) (hPARP-2) (EC 2,4,2,30) (ADP-ribosyltransferase diphtheria toxin-like 2) (ARTD2) (DNA ADP-ribosyltransferase PARP2) (EC 2,4,2,-) (NAD(+) ADP-ribosyltransferase 2) (ADPRT-2) (Poly[ADP-ribose] synthase 2) (pADPRT-2) (Protein poly-ADP-ribosyltransferase PARP2) (EC 2,4,2,-)	Q9UGN5			Q4WU62	83.9							A0A0D2XUC2	87.1
P09874_710_988	Poly [ADP-ribose] polymerase 1 (PARP-1) (EC 2,4,2,30) (ADP-ribosyltransferase diphtheria toxin-like 1) (ARTD1) (DNA ADP-ribosyltransferase PARP1) (EC 2,4,2,-) (NAD(+) ADP-ribosyltransferase 1) (ADPRT 1) (Poly[ADP-ribose] synthase 1) (Protein poly-ADP-ribosyltransferase PARP1) (EC 2,4,2,-)	P09874			Q4WU62	78.9							A0A0D2XUC2	78.9
O75874_109_379	Isocitrate dehydrogenase [NADP] cytoplasmic (IDH) (EC 1,1,1,42) (Cytosolic NADP-isocitrate dehydrogenase) (IDP) (NADP(+)-specific ICDH) (Oxalosuccinate decarboxylase)	O75874			Q4WX92	77.1	A0A2H0ZLU3	77.1	G8BDJ9	72.2	Q5KLU0	72.2	A0A0D2XM79	71.4
P04035_479_831	3-hydroxy-3-methylglutaryl-coenzyme A reductase (HMG-CoA reductase) (EC 1,1,1,34)	P04035			Q4WHZ1	76.9	A0A2H0ZLV8	76.9
Q00534_18_164	Cyclin-dependent kinase 6 (EC 2,7,11,22) (Cell division protein kinase 6) (Serine/threonine-protein kinase PLSTIRE)	Q00534			Q4WN13	76.9	P43063	73.1	G8BG79	73.1			A0A0D2Y7P8	70.8
P05091_182_482	Aldehyde dehydrogenase, mitochondrial (EC 1,2,1,3) (ALDH class 2) (ALDH-E2) (ALDHI)	P05091			Q4WPA5	75.7	A0A2H0ZXR1	83.8			Q5KEX3	73	A0A0D2Y168	81.1
P05091_182_482	Aldehyde dehydrogenase, mitochondrial (EC 1,2,1,3) (ALDH class 2) (ALDH-E2) (ALDHI)	P05091			Q4WBH5	75.7	Q6FVP8	83.8					A0A0C4DI80	81.1
Q16881_168_623	Thioredoxin reductase 1, cytoplasmic (TR) (EC 1,8,1,9) (Gene associated with retinoic and interferon-induced mortality 12 protein) (GRIM-12) (Gene associated with retinoic and IFN-induced mortality 12 protein) (KM-102-derived reductase-like factor) (Thioredoxin reductase TR1)	Q16881			Q4WRK8	75	Q59NQ5	70.8
P05091_137_493	Aldehyde dehydrogenase, mitochondrial (EC 1,2,1,3) (ALDH class 2) (ALDH-E2) (ALDHI)	P05091			Q4WAE3	73.9
Q16881_316_525	Thioredoxin reductase 1, cytoplasmic (TR) (EC 1,8,1,9) (Gene associated with retinoic and interferon-induced mortality 12 protein) (GRIM-12) (Gene associated with retinoic and IFN-induced mortality 12 protein) (KM-102-derived reductase-like factor) (Thioredoxin reductase TR1)	Q16881			Q4WRK8	73.9
P08183_164_475	ATP-dependent translocase ABCB1 (ATP-binding cassette sub-family B member 1) (Multidrug resistance protein 1) (EC 7,6,2,2) (P-glycoprotein 1) (Phospholipid transporter ABCB1) (EC 7,6,2,1) (CD antigen CD243)	P08183			Q4WFB7	73.3							A0A0D2XHY5	80
P51649_201_292	Succinate-semialdehyde dehydrogenase, mitochondrial (EC 1,2,1,24) (Aldehyde dehydrogenase family 5 member A1) (NAD(+)-dependent succinic semialdehyde dehydrogenase)	P51649			Q4WBH5	72.2	Q59T88	77.8			Q5KIR2	81.2	A0A0D2XBR6	81.2
P13569_401_577	Cystic fibrosis transmembrane conductance regulator (CFTR) (ATP-binding cassette sub-family C member 7) (Channel conductance-controlling ATPase) (EC 5,6,1,6) (cAMP-dependent chloride channel)	P13569			Q4WY92	72.2
Q00534_18_164	Cyclin-dependent kinase 6 (EC 2,7,11,22) (Cell division protein kinase 6) (Serine/threonine-protein kinase PLSTIRE)	Q00534			Q4WEI8	72	A0A2H0ZYL3	73.1
P05091_182_482	Aldehyde dehydrogenase, mitochondrial (EC 1,2,1,3) (ALDH class 2) (ALDH-E2) (ALDHI)	P05091			Q4WIT4	70.3	A0A2H0ZLJ0	80.6					A0A0D2XBR6	81.1
O75874_77_310	Isocitrate dehydrogenase [NADP] cytoplasmic (IDH) (EC 1,1,1,42) (Cytosolic NADP-isocitrate dehydrogenase) (IDP) (NADP(+)-specific ICDH) (Oxalosuccinate decarboxylase)	O75874					A0A1D8PS79	100	G8BBQ8	100	Q5KLT9	100
P48735_57_414	Isocitrate dehydrogenase [NADP], mitochondrial (IDH) (EC 1,1,1,42) (ICD-M) (IDP) (NADP(+)-specific ICDH) (Oxalosuccinate decarboxylase)	P48735					A0A1D8PHH7	100	G8BBQ8	100	Q5KLT9	100
O75874_77_310	Isocitrate dehydrogenase [NADP] cytoplasmic (IDH) (EC 1,1,1,42) (Cytosolic NADP-isocitrate dehydrogenase) (IDP) (NADP(+)-specific ICDH) (Oxalosuccinate decarboxylase)	O75874					A0A2H0ZLU3	100
O75874_77_310	Isocitrate dehydrogenase [NADP] cytoplasmic (IDH) (EC 1,1,1,42) (Cytosolic NADP-isocitrate dehydrogenase) (IDP) (NADP(+)-specific ICDH) (Oxalosuccinate decarboxylase)	O75874					A0A2H1A6I6	100
O75874_77_310	Isocitrate dehydrogenase [NADP] cytoplasmic (IDH) (EC 1,1,1,42) (Cytosolic NADP-isocitrate dehydrogenase) (IDP) (NADP(+)-specific ICDH) (Oxalosuccinate decarboxylase)	O75874					Q6FWE7	100
O75874_77_310	Isocitrate dehydrogenase [NADP] cytoplasmic (IDH) (EC 1,1,1,42) (Cytosolic NADP-isocitrate dehydrogenase) (IDP) (NADP(+)-specific ICDH) (Oxalosuccinate decarboxylase)	O75874					Q6FXL1	100
O75874_77_310	Isocitrate dehydrogenase [NADP] cytoplasmic (IDH) (EC 1,1,1,42) (Cytosolic NADP-isocitrate dehydrogenase) (IDP) (NADP(+)-specific ICDH) (Oxalosuccinate decarboxylase)	O75874					Q6FS41	100
P04035_559_866	3-hydroxy-3-methylglutaryl-coenzyme A reductase (HMG-CoA reductase) (EC 1,1,1,34)	P04035					Q6FKH6	100
P11388_34_378	DNA topoisomerase 2-alpha (EC 5,6,2,2) (DNA topoisomerase II, alpha isozyme)	P11388					O93794	100
P23921_155_607	Ribonucleoside-diphosphate reductase large subunit (EC 1,17,4,1) (Ribonucleoside-diphosphate reductase subunit M1) (Ribonucleotide reductase large subunit)	P23921					Q6FPK3	100
P48735_57_414	Isocitrate dehydrogenase [NADP], mitochondrial (IDH) (EC 1,1,1,42) (ICD-M) (IDP) (NADP(+)-specific ICDH) (Oxalosuccinate decarboxylase)	P48735					A0A2H0ZLU3	100
P48735_57_414	Isocitrate dehydrogenase [NADP], mitochondrial (IDH) (EC 1,1,1,42) (ICD-M) (IDP) (NADP(+)-specific ICDH) (Oxalosuccinate decarboxylase)	P48735					A0A2H1A6I6	100
P48735_57_414	Isocitrate dehydrogenase [NADP], mitochondrial (IDH) (EC 1,1,1,42) (ICD-M) (IDP) (NADP(+)-specific ICDH) (Oxalosuccinate decarboxylase)	P48735					Q6FWE7	100
P48735_57_414	Isocitrate dehydrogenase [NADP], mitochondrial (IDH) (EC 1,1,1,42) (ICD-M) (IDP) (NADP(+)-specific ICDH) (Oxalosuccinate decarboxylase)	P48735					Q6FXL1	100
P48735_57_414	Isocitrate dehydrogenase [NADP], mitochondrial (IDH) (EC 1,1,1,42) (ICD-M) (IDP) (NADP(+)-specific ICDH) (Oxalosuccinate decarboxylase)	P48735					Q6FS41	100
Q02127_99_302	Dihydroorotate dehydrogenase (quinone), mitochondrial (DHOdehase) (EC 1,3,5,2) (Dihydroorotate oxidase)	Q02127					A0A2H0ZKN0	100
Q02127_99_302	Dihydroorotate dehydrogenase (quinone), mitochondrial (DHOdehase) (EC 1,3,5,2) (Dihydroorotate oxidase)	Q02127					Q6SZS5	100
Q92769_25_304	Histone deacetylase 2 (HD2) (EC 3,5,1,98)	Q92769					A0A1D8PSA6	100
O75874_17_375	Isocitrate dehydrogenase [NADP] cytoplasmic (IDH) (EC 1,1,1,42) (Cytosolic NADP-isocitrate dehydrogenase) (IDP) (NADP(+)-specific ICDH) (Oxalosuccinate decarboxylase)	O75874					A0A1D8PS79	97.6	G8BBQ8	97.6	Q5KLT9	95.1
O75874_17_375	Isocitrate dehydrogenase [NADP] cytoplasmic (IDH) (EC 1,1,1,42) (Cytosolic NADP-isocitrate dehydrogenase) (IDP) (NADP(+)-specific ICDH) (Oxalosuccinate decarboxylase)	O75874					A0A2H0ZLU3	97.6
O75874_17_375	Isocitrate dehydrogenase [NADP] cytoplasmic (IDH) (EC 1,1,1,42) (Cytosolic NADP-isocitrate dehydrogenase) (IDP) (NADP(+)-specific ICDH) (Oxalosuccinate decarboxylase)	O75874					A0A2H1A6I6	97.6
O75874_17_375	Isocitrate dehydrogenase [NADP] cytoplasmic (IDH) (EC 1,1,1,42) (Cytosolic NADP-isocitrate dehydrogenase) (IDP) (NADP(+)-specific ICDH) (Oxalosuccinate decarboxylase)	O75874					Q6FWE7	97.6
O75874_17_375	Isocitrate dehydrogenase [NADP] cytoplasmic (IDH) (EC 1,1,1,42) (Cytosolic NADP-isocitrate dehydrogenase) (IDP) (NADP(+)-specific ICDH) (Oxalosuccinate decarboxylase)	O75874					Q6FS41	97.6
P12268_68_442	Inosine-5'-monophosphate dehydrogenase 2 (IMP dehydrogenase 2) (IMPD 2) (IMPDH 2) (EC 1,1,1,205) (IMPDH-II)	P12268					A0A2H1A2E4	96.6
P11388_34_378	DNA topoisomerase 2-alpha (EC 5,6,2,2) (DNA topoisomerase II, alpha isozyme)	P11388					A0A2H0ZVU1	96.4
P23921_155_607	Ribonucleoside-diphosphate reductase large subunit (EC 1,17,4,1) (Ribonucleoside-diphosphate reductase subunit M1) (Ribonucleotide reductase large subunit)	P23921					A0A1D8PT08	96.2	G8BG25	96.2
P23921_155_607	Ribonucleoside-diphosphate reductase large subunit (EC 1,17,4,1) (Ribonucleoside-diphosphate reductase subunit M1) (Ribonucleotide reductase large subunit)	P23921					A0A2H0ZG02	96.2
Q92769_25_304	Histone deacetylase 2 (HD2) (EC 3,5,1,98)	Q92769					Q6FXA7	95.7	G8BBQ5	100	Q5KCS8	95
O75874_17_375	Isocitrate dehydrogenase [NADP] cytoplasmic (IDH) (EC 1,1,1,42) (Cytosolic NADP-isocitrate dehydrogenase) (IDP) (NADP(+)-specific ICDH) (Oxalosuccinate decarboxylase)	O75874					Q6FXL1	95.1
P23921_155_607	Ribonucleoside-diphosphate reductase large subunit (EC 1,17,4,1) (Ribonucleoside-diphosphate reductase subunit M1) (Ribonucleotide reductase large subunit)	P23921					A0A2H0ZCR2	92.3
Q92769_25_304	Histone deacetylase 2 (HD2) (EC 3,5,1,98)	Q92769					A0A1D8PJ17	91.3			Q5KD72	100
P14324_164_332	Farnesyl pyrophosphate synthase (FPP synthase) (FPS) (EC 2,5,1,10) ((2E,6E)-farnesyl diphosphate synthase) (Dimethylallyltranstransferase) (EC 2,5,1,1) (Farnesyl diphosphate synthase) (Geranyltranstransferase)	P14324					A0A2H0ZLN6	91.3
P14324_164_332	Farnesyl pyrophosphate synthase (FPP synthase) (FPS) (EC 2,5,1,10) ((2E,6E)-farnesyl diphosphate synthase) (Dimethylallyltranstransferase) (EC 2,5,1,1) (Farnesyl diphosphate synthase) (Geranyltranstransferase)	P14324					Q6FLV7	91.3
P23921_212_289	Ribonucleoside-diphosphate reductase large subunit (EC 1,17,4,1) (Ribonucleoside-diphosphate reductase subunit M1) (Ribonucleotide reductase large subunit)	P23921					Q6FPK3	91.3
Q92769_25_304	Histone deacetylase 2 (HD2) (EC 3,5,1,98)	Q92769					A0A2H0ZKW1	91.3
Q92769_25_304	Histone deacetylase 2 (HD2) (EC 3,5,1,98)	Q92769					Q6FY81	91.3
P12268_68_442	Inosine-5'-monophosphate dehydrogenase 2 (IMP dehydrogenase 2) (IMPD 2) (IMPDH 2) (EC 1,1,1,205) (IMPDH-II)	P12268					Q6FM59	89.7
P23921_212_289	Ribonucleoside-diphosphate reductase large subunit (EC 1,17,4,1) (Ribonucleoside-diphosphate reductase subunit M1) (Ribonucleotide reductase large subunit)	P23921					A0A1D8PT08	87
P23921_212_289	Ribonucleoside-diphosphate reductase large subunit (EC 1,17,4,1) (Ribonucleoside-diphosphate reductase subunit M1) (Ribonucleotide reductase large subunit)	P23921					A0A2H0ZG02	87
P04818_50_313	Thymidylate synthase (TS) (TSase) (EC 2,1,1,45)	P04818					P12461	84.4
Q02127_55_357	Dihydroorotate dehydrogenase (quinone), mitochondrial (DHOdehase) (EC 1,3,5,2) (Dihydroorotate oxidase)	Q02127					Q874I4	83.9	G8BA68	83.9	Q5KK62	74.2
Q02127_55_357	Dihydroorotate dehydrogenase (quinone), mitochondrial (DHOdehase) (EC 1,3,5,2) (Dihydroorotate oxidase)	Q02127					A0A2H0ZKN0	83.9
P00390_70_512	Glutathione reductase, mitochondrial (GR) (GRase) (EC 1,8,1,7)	P00390					Q59NQ5	83.3
P22830_75_342	Ferrochelatase, mitochondrial (EC 4,99,1,1) (Heme synthase) (Protoheme ferro-lyase)	P22830					A0A2H0ZZX6	83.3
P12268_42_469	Inosine-5'-monophosphate dehydrogenase 2 (IMP dehydrogenase 2) (IMPD 2) (IMPDH 2) (EC 1,1,1,205) (IMPDH-II)	P12268					A0A2H1A2E4	81.8
P12268_42_469	Inosine-5'-monophosphate dehydrogenase 2 (IMP dehydrogenase 2) (IMPD 2) (IMPDH 2) (EC 1,1,1,205) (IMPDH-II)	P12268					Q6FM59	81.8
P22830_75_342	Ferrochelatase, mitochondrial (EC 4,99,1,1) (Heme synthase) (Protoheme ferro-lyase)	P22830					Q6FLB6	81
Q02127_55_357	Dihydroorotate dehydrogenase (quinone), mitochondrial (DHOdehase) (EC 1,3,5,2) (Dihydroorotate oxidase)	Q02127					Q6SZS5	80.6
P41240_201_332	Tyrosine-protein kinase CSK (EC 2,7,10,2) (C-Src kinase) (Protein-tyrosine kinase CYL)	P41240					A0A1D8PR87	80	G8BKZ2	80
P49841_62_264	Glycogen synthase kinase-3 beta (GSK-3 beta) (EC 2,7,11,26) (Serine/threonine-protein kinase GSK3B) (EC 2,7,11,1)	P49841					A0A1D8PH74	80					A0A0D2XZI2	72.4
P04818_50_313	Thymidylate synthase (TS) (TSase) (EC 2,1,1,45)	P04818					Q6FMT1	80
P49841_62_264	Glycogen synthase kinase-3 beta (GSK-3 beta) (EC 2,7,11,26) (Serine/threonine-protein kinase GSK3B) (EC 2,7,11,1)	P49841					A0A1D8PH46	80
Q8WUI4_539_843	Histone deacetylase 7 (HD7) (EC 3,5,1,98) (Histone deacetylase 7A) (HD7a)	Q8WUI4					A0A2H1A5V8	80
Q8WUI4_539_843	Histone deacetylase 7 (HD7) (EC 3,5,1,98) (Histone deacetylase 7A) (HD7a)	Q8WUI4					Q6FPJ0	80
Q92769_25_304	Histone deacetylase 2 (HD2) (EC 3,5,1,98)	Q92769					Q6FWB7	80
P00390_70_512	Glutathione reductase, mitochondrial (GR) (GRase) (EC 1,8,1,7)	P00390					Q6FRV2	79.2
Q14289_431_572	Protein-tyrosine kinase 2-beta (EC 2,7,10,2) (Calcium-dependent tyrosine kinase) (CADTK) (Calcium-regulated non-receptor proline-rich tyrosine kinase) (Cell adhesion kinase beta) (CAK-beta) (CAKB) (Focal adhesion kinase 2) (FADK 2) (Proline-rich tyrosine kinase 2) (Related adhesion focal tyrosine kinase) (RAFTK)	Q14289					A0A1D8PI07	79.2
P17252_345_481	Protein kinase C alpha type (PKC-A) (PKC-alpha) (EC 2,7,11,13)	P17252					Q6FJ43	78.9			Q5KDT4	78.9
P05091_182_482	Aldehyde dehydrogenase, mitochondrial (EC 1,2,1,3) (ALDH class 2) (ALDH-E2) (ALDHI)	P05091					A0A1D8PSW6	78.4					A0A0C4DI69	80.6
P05091_182_482	Aldehyde dehydrogenase, mitochondrial (EC 1,2,1,3) (ALDH class 2) (ALDH-E2) (ALDHI)	P05091					Q6FPK0	78.4					A0A0C4DHR3	78.4
P05091_182_482	Aldehyde dehydrogenase, mitochondrial (EC 1,2,1,3) (ALDH class 2) (ALDH-E2) (ALDHI)	P05091					Q6FRX5	78.4					A0A0D2YKK0	75.7
P51649_201_292	Succinate-semialdehyde dehydrogenase, mitochondrial (EC 1,2,1,24) (Aldehyde dehydrogenase family 5 member A1) (NAD(+)-dependent succinic semialdehyde dehydrogenase)	P51649					A0A1D8PGT5	77.8					A0A0C4DI80	77.8
P51649_201_292	Succinate-semialdehyde dehydrogenase, mitochondrial (EC 1,2,1,24) (Aldehyde dehydrogenase family 5 member A1) (NAD(+)-dependent succinic semialdehyde dehydrogenase)	P51649					A0A2H0ZXR1	77.8					A0A0C4DHR3	77.8
P51649_201_292	Succinate-semialdehyde dehydrogenase, mitochondrial (EC 1,2,1,24) (Aldehyde dehydrogenase family 5 member A1) (NAD(+)-dependent succinic semialdehyde dehydrogenase)	P51649					Q6FPK0	77.8					A0A0D2Y9L5	72.2
P14324_76_416	Farnesyl pyrophosphate synthase (FPP synthase) (FPS) (EC 2,5,1,10) ((2E,6E)-farnesyl diphosphate synthase) (Dimethylallyltranstransferase) (EC 2,5,1,1) (Farnesyl diphosphate synthase) (Geranyltranstransferase)	P14324					A0A2H0ZLN6	77.3
P14324_76_416	Farnesyl pyrophosphate synthase (FPP synthase) (FPS) (EC 2,5,1,10) ((2E,6E)-farnesyl diphosphate synthase) (Dimethylallyltranstransferase) (EC 2,5,1,1) (Farnesyl diphosphate synthase) (Geranyltranstransferase)	P14324					Q6FLV7	77.3
P04035_479_831	3-hydroxy-3-methylglutaryl-coenzyme A reductase (HMG-CoA reductase) (EC 1,1,1,34)	P04035					Q6FKH6	76.9
P12268_62_242	Inosine-5'-monophosphate dehydrogenase 2 (IMP dehydrogenase 2) (IMPD 2) (IMPDH 2) (EC 1,1,1,205) (IMPDH-II)	P12268					A0A2H1A2E4	76.9
P49841_62_264	Glycogen synthase kinase-3 beta (GSK-3 beta) (EC 2,7,11,26) (Serine/threonine-protein kinase GSK3B) (EC 2,7,11,1)	P49841					Q6FL21	76.7
Q02880_459_787	DNA topoisomerase 2-beta (EC 5,6,2,2) (DNA topoisomerase II, beta isozyme)	Q02880					A0A2H0ZVU1	76.5
Q13547_23_306	Histone deacetylase 1 (HD1) (EC 3,5,1,98)	Q13547					A0A2H0ZGF5	76.5
Q13547_23_306	Histone deacetylase 1 (HD1) (EC 3,5,1,98)	Q13547					Q6FXA7	76.5
P36507_78_228	Dual specificity mitogen-activated protein kinase kinase 2 (MAP kinase kinase 2) (MAPKK 2) (EC 2,7,12,2) (ERK activator kinase 2) (MAPK/ERK kinase 2) (MEK 2)	P36507					Q6FL74	76.3	G8BDG0	73.7	Q5KGY3	73.7
Q9BY41_28_308	Histone deacetylase 8 (HD8) (EC 3,5,1,98)	Q9BY41					Q5ADP0	76	G8BBQ5	72	Q5KD72	73.9
Q9BY41_28_308	Histone deacetylase 8 (HD8) (EC 3,5,1,98)	Q9BY41					A0A1D8PJ17	76
Q9BY41_28_308	Histone deacetylase 8 (HD8) (EC 3,5,1,98)	Q9BY41					A0A2H0ZGF5	76
Q9BY41_28_308	Histone deacetylase 8 (HD8) (EC 3,5,1,98)	Q9BY41					Q6FXA7	76
P05091_182_482	Aldehyde dehydrogenase, mitochondrial (EC 1,2,1,3) (ALDH class 2) (ALDH-E2) (ALDHI)	P05091					Q6FTY8	75.7					A0A0D2Y589	75.7
P36507_78_228	Dual specificity mitogen-activated protein kinase kinase 2 (MAP kinase kinase 2) (MAPKK 2) (EC 2,7,12,2) (ERK activator kinase 2) (MAPK/ERK kinase 2) (MEK 2)	P36507					A0A2H0ZYL6	75.7
P22102_122_287	Trifunctional purine biosynthetic protein adenosine-3 [Includes: Phosphoribosylamine--glycine ligase (EC 6,3,4,13) (Glycinamide ribonucleotide synthetase) (GARS) (Phosphoribosylglycinamide synthetase); Phosphoribosylformylglycinamidine cyclo-ligase (EC 6,3,3,1) (AIR synthase) (AIRS) (Phosphoribosyl-aminoimidazole synthetase); Phosphoribosylglycinamide formyltransferase (EC 2,1,2,2) (5'-phosphorib…	P22102					A0A2H0ZXX0	75
P41240_201_332	Tyrosine-protein kinase CSK (EC 2,7,10,2) (C-Src kinase) (Protein-tyrosine kinase CYL)	P41240					A0A2H1A470	75
Q92769_25_304	Histone deacetylase 2 (HD2) (EC 3,5,1,98)	Q92769					A0A1D8PMG7	75
Q9UBN7_215_782	Histone deacetylase 6 (HD6) (EC 3,5,1,98) (Tubulin-lysine deacetylase HDAC6) (EC 3,5,1,-)	Q9UBN7					A0A2H1A5V8	75
Q9UBN7_215_782	Histone deacetylase 6 (HD6) (EC 3,5,1,98) (Tubulin-lysine deacetylase HDAC6) (EC 3,5,1,-)	Q9UBN7					Q6FPJ0	75
P31327_547_1327	Carbamoyl-phosphate synthase [ammonia], mitochondrial (EC 6,3,4,16) (Carbamoyl-phosphate synthetase I) (CPSase I)	P31327					A0A2H0ZWB8	74.4
P31327_547_1327	Carbamoyl-phosphate synthase [ammonia], mitochondrial (EC 6,3,4,16) (Carbamoyl-phosphate synthetase I) (CPSase I)	P31327					A0A2H0ZVK9	74.4
P31327_547_1327	Carbamoyl-phosphate synthase [ammonia], mitochondrial (EC 6,3,4,16) (Carbamoyl-phosphate synthetase I) (CPSase I)	P31327					Q6FL72	74.4
O75874_109_379	Isocitrate dehydrogenase [NADP] cytoplasmic (IDH) (EC 1,1,1,42) (Cytosolic NADP-isocitrate dehydrogenase) (IDP) (NADP(+)-specific ICDH) (Oxalosuccinate decarboxylase)	O75874					Q6FWE7	74.3			Q5KLT9	72.2
Q13509_10_226	Tubulin beta-3 chain (Tubulin beta-4 chain) (Tubulin beta-III)	Q13509					A0A1D8PTV4	74.1
Q13509_10_226	Tubulin beta-3 chain (Tubulin beta-4 chain) (Tubulin beta-III)	Q13509					A0A2H0ZFR6	74.1
P36507_78_228	Dual specificity mitogen-activated protein kinase kinase 2 (MAP kinase kinase 2) (MAPKK 2) (EC 2,7,12,2) (ERK activator kinase 2) (MAPK/ERK kinase 2) (MEK 2)	P36507					A0A1D8PKE2	73.7
P36507_78_228	Dual specificity mitogen-activated protein kinase kinase 2 (MAP kinase kinase 2) (MAPKK 2) (EC 2,7,12,2) (ERK activator kinase 2) (MAPK/ERK kinase 2) (MEK 2)	P36507					A0A1D8PHG7	73.7
P36507_78_228	Dual specificity mitogen-activated protein kinase kinase 2 (MAP kinase kinase 2) (MAPKK 2) (EC 2,7,12,2) (ERK activator kinase 2) (MAPK/ERK kinase 2) (MEK 2)	P36507					A0A2H0ZVV1	73.7
P36507_78_228	Dual specificity mitogen-activated protein kinase kinase 2 (MAP kinase kinase 2) (MAPKK 2) (EC 2,7,12,2) (ERK activator kinase 2) (MAPK/ERK kinase 2) (MEK 2)	P36507					A0A2H1A693	73.7
Q02750_74_219	Dual specificity mitogen-activated protein kinase kinase 1 (MAP kinase kinase 1) (MAPKK 1) (MKK1) (EC 2,7,12,2) (ERK activator kinase 1) (MAPK/ERK kinase 1) (MEK 1)	Q02750					A0A1D8PKE2	73.6
Q02750_74_219	Dual specificity mitogen-activated protein kinase kinase 1 (MAP kinase kinase 1) (MAPKK 1) (MKK1) (EC 2,7,12,2) (ERK activator kinase 1) (MAPK/ERK kinase 1) (MEK 1)	Q02750					Q5A6T5	73.6
P51649_201_292	Succinate-semialdehyde dehydrogenase, mitochondrial (EC 1,2,1,24) (Aldehyde dehydrogenase family 5 member A1) (NAD(+)-dependent succinic semialdehyde dehydrogenase)	P51649					A0A1D8PSW6	72.2					A0A0D2XK33	72.2
P51649_201_292	Succinate-semialdehyde dehydrogenase, mitochondrial (EC 1,2,1,24) (Aldehyde dehydrogenase family 5 member A1) (NAD(+)-dependent succinic semialdehyde dehydrogenase)	P51649					A0A2H0ZG62	72.2					A0A0C4DI69	72.2
O75874_109_379	Isocitrate dehydrogenase [NADP] cytoplasmic (IDH) (EC 1,1,1,42) (Cytosolic NADP-isocitrate dehydrogenase) (IDP) (NADP(+)-specific ICDH) (Oxalosuccinate decarboxylase)	O75874					Q6FS41	72.2
Q9BY41_28_308	Histone deacetylase 8 (HD8) (EC 3,5,1,98)	Q9BY41					A0A1D8PSA6	72
Q02750_74_219	Dual specificity mitogen-activated protein kinase kinase 1 (MAP kinase kinase 1) (MAPKK 1) (MKK1) (EC 2,7,12,2) (ERK activator kinase 1) (MAPK/ERK kinase 1) (MEK 1)	Q02750					A0A2H0ZVV1	71.7
Q02750_74_219	Dual specificity mitogen-activated protein kinase kinase 1 (MAP kinase kinase 1) (MAPKK 1) (MKK1) (EC 2,7,12,2) (ERK activator kinase 1) (MAPK/ERK kinase 1) (MEK 1)	Q02750					Q6FQU4	71.7
O75116_98_384	Rho-associated protein kinase 2 (EC 2,7,11,1) (Rho kinase 2) (Rho-associated, coiled-coil-containing protein kinase 2) (Rho-associated, coiled-coil-containing protein kinase II) (ROCK-II) (p164 ROCK-2)	O75116					A0A2H0ZM35	71.4
Q13464_82_368	Rho-associated protein kinase 1 (EC 2,7,11,1) (Renal carcinoma antigen NY-REN-35) (Rho-associated, coiled-coil-containing protein kinase 1) (Rho-associated, coiled-coil-containing protein kinase I) (ROCK-I) (p160 ROCK-1) (p160ROCK)	Q13464					Q6FP74	71			Q5KEJ1	70
O75116_98_384	Rho-associated protein kinase 2 (EC 2,7,11,1) (Rho kinase 2) (Rho-associated, coiled-coil-containing protein kinase 2) (Rho-associated, coiled-coil-containing protein kinase II) (ROCK-II) (p164 ROCK-2)	O75116					Q6FP74	71
Q16881_168_623	Thioredoxin reductase 1, cytoplasmic (TR) (EC 1,8,1,9) (Gene associated with retinoic and interferon-induced mortality 12 protein) (GRIM-12) (Gene associated with retinoic and IFN-induced mortality 12 protein) (KM-102-derived reductase-like factor) (Thioredoxin reductase TR1)	Q16881					A0A2H0ZNK4	70.8
Q16881_168_623	Thioredoxin reductase 1, cytoplasmic (TR) (EC 1,8,1,9) (Gene associated with retinoic and interferon-induced mortality 12 protein) (GRIM-12) (Gene associated with retinoic and IFN-induced mortality 12 protein) (KM-102-derived reductase-like factor) (Thioredoxin reductase TR1)	Q16881					Q6FRV2	70.8
Q13547_23_306	Histone deacetylase 1 (HD1) (EC 3,5,1,98)	Q13547					A0A1D8PJ17	70.6
Q13547_23_306	Histone deacetylase 1 (HD1) (EC 3,5,1,98)	Q13547					A0A2H0ZKW1	70.6
Q13547_23_306	Histone deacetylase 1 (HD1) (EC 3,5,1,98)	Q13547					Q6FY81	70.6
Q9UL51_572_663	Potassium/sodium hyperpolarization-activated cyclic nucleotide-gated channel 2 (Brain cyclic nucleotide-gated channel 2) (BCNG-2)	Q9UL51					Q59V20	70.6
P12931_276_408	Proto-oncogene tyrosine-protein kinase Src (EC 2,7,10,2) (Proto-oncogene c-Src) (pp60c-src) (p60-Src)	P12931					Q9Y7W4	70.4
Q13509_10_226	Tubulin beta-3 chain (Tubulin beta-4 chain) (Tubulin beta-III)	Q13509					Q6FXE8	70.4
Q13509_10_226	Tubulin beta-3 chain (Tubulin beta-4 chain) (Tubulin beta-III)	Q13509					Q6FNU9	70.4
Q15759_30_169	Mitogen-activated protein kinase 11 (MAP kinase 11) (MAPK 11) (EC 2,7,11,24) (Mitogen-activated protein kinase p38 beta) (MAP kinase p38 beta) (p38b) (Stress-activated protein kinase 2b) (SAPK2b) (p38-2)	Q15759					A0A2H0ZKS0	70.4
P29218_36_220	Inositol monophosphatase 1 (IMP 1) (IMPase 1) (EC 3,1,3,25) (D-galactose 1-phosphate phosphatase) (EC 3,1,3,94) (Inositol-1(or 4)-monophosphatase 1) (Lithium-sensitive myo-inositol monophosphatase A1)	P29218									Q5KDQ6	73.9
P17252_345_481	Protein kinase C alpha type (PKC-A) (PKC-alpha) (EC 2,7,11,13)	P17252									Q5KD75	73.7
P08183_164_475	ATP-dependent translocase ABCB1 (ATP-binding cassette sub-family B member 1) (Multidrug resistance protein 1) (EC 7,6,2,2) (P-glycoprotein 1) (Phospholipid transporter ABCB1) (EC 7,6,2,1) (CD antigen CD243)	P08183											A0A0D2XLD9	80
P05091_182_482	Aldehyde dehydrogenase, mitochondrial (EC 1,2,1,3) (ALDH class 2) (ALDH-E2) (ALDHI)	P05091											A0A0D2XTW5	73
P05091_182_482	Aldehyde dehydrogenase, mitochondrial (EC 1,2,1,3) (ALDH class 2) (ALDH-E2) (ALDHI)	P05091											A0A0D2Y3A4	73
P05091_182_482	Aldehyde dehydrogenase, mitochondrial (EC 1,2,1,3) (ALDH class 2) (ALDH-E2) (ALDHI)	P05091											A0A0D2XYC6	73
P51813_423_555	Cytoplasmic tyrosine-protein kinase BMX (EC 2,7,10,2) (Bone marrow tyrosine kinase gene in chromosome X protein) (Epithelial and endothelial tyrosine kinase) (ETK) (NTK38)	P51813											A0A0C4DJR2	72.7
P51813_423_555	Cytoplasmic tyrosine-protein kinase BMX (EC 2,7,10,2) (Bone marrow tyrosine kinase gene in chromosome X protein) (Epithelial and endothelial tyrosine kinase) (ETK) (NTK38)	P51813											A0A0D2XVR6	72.7
P13569_1219_1306	Cystic fibrosis transmembrane conductance regulator (CFTR) (ATP-binding cassette sub-family C member 7) (Channel conductance-controlling ATPase) (EC 5,6,1,6) (cAMP-dependent chloride channel)	P13569											A0A0D2XXA6	70.6
P05091_182_482	Aldehyde dehydrogenase, mitochondrial (EC 1,2,1,3) (ALDH class 2) (ALDH-E2) (ALDHI)	P05091											A0A0D2YFW3	70
